# Supplementary material for: Electrochemical Sensor Based on Iron(II) Phthalocyanine and Gold Nanoparticles for Nitrite Detection in Meat Products
Source: Sensors (Basel). 2022 Aug 2;22(15):5780. doi: 10.3390/s22155780 (PMC9371027; doi:10.3390/s22155780)
Supplement: Supplementary file 1 [file sensors-22-05780-s001.zip]

Archive with 1 entries (1 files):
- sensors-1817402-supplementary.pdf
